# Supplementary material for: Data science approaches provide a roadmap to understanding the role of abscisic acid in defence
Source: Quant Plant Biol. 2023 Feb 8;4:e2. doi: 10.1017/qpb.2023.1 (PMC10095806; doi:10.1017/qpb.2023.1)
Supplement: Supplementary file 1 [file S2632882823000012sup001.zip]

Archive with 8 entries (8 files):
- S2632882823000012sup001.pdf
- S2632882823000012sup002.pdf
- S2632882823000012sup003.csv
- S2632882823000012sup004.csv
- S2632882823000012sup005.csv
- S2632882823000012sup006.csv
- S2632882823000012sup007.csv
- S2632882823000012sup008.csv
