# Supplementary material for: Data science approaches provide a roadmap to understanding the role of abscisic acid in defence
Source: Quant Plant Biol. 2023 Feb 8;4:e2. doi: 10.1017/qpb.2023.1 (PMC10095806; doi:10.1017/qpb.2023.1)
Supplement: Supplementary file 1 [file S2632882823000012sup001.zip › S2632882823000012sup003.csv]

Model	Variable	Predictive importance
RFtom	Exogenous ABA concentration (μM)	100
	Plant mutant	63.6
	Plant age (weeks)	37.22
	Pathogen lifestyle	23.34
	Pathogen type	14.39
DTtom	Exogenous ABA concentration (μM)	7.227
	Plant age (weeks)	1.37
	Pathogen lifestyle	0.688
	Pathogen type	0.34
RFara	Exogenous ABA concentration (uM)	100
	Pathogen lifestyle	49.14
	Plant age (weeks)	32.41
	Plant mutant	26.2
	Pathogen type	17.03
DTara	Exogenous ABA concentration (μM)	8.79
	Plant age (weeks)	8.07
	Plant mutant	7.1
	Pathogen lifestyle	6.9
	Pathogen type	1.611
RFext	Exogenous ABA concentration (uM)	100
	Plant species	60.69
	Pathogen lifestyle	48.93
	Plant age (weeks)	43.3
	Plant mutant	28.7
DText	Exogenous ABA concentration (uM)	16.37
	Plant mutant	10.44
	Pathogen lifestyle	8.85
	Plant species	8.42
	Plant age (weeks)	8.03
RFwt	Plant age (weeks)	100
	Pathogen lifestyle	53.2
	Pathogen type	48.15
	Exogenous ABA concentration (uM)	38.61
	Plant species	34.03
DTwt	Plant age (weeks)	7.64
	Plant species	7.62
	Pathogen lifestyle	5.2
	Exogenous ABA concentration (uM)	2.75
	Tissue	2.54
