# Supplementary material for: Data science approaches provide a roadmap to understanding the role of abscisic acid in defence
Source: Quant Plant Biol. 2023 Feb 8;4:e2. doi: 10.1017/qpb.2023.1 (PMC10095806; doi:10.1017/qpb.2023.1)
Supplement: Supplementary file 1 [file S2632882823000012sup001.zip › S2632882823000012sup004.csv]

Model	Precision	Recall	True positive	False positive	True negative	False negative
DT1	69%	78%	18	8	25	5
RF1	83%	83%	20	4	28	4
DT2	83%	58%	15	3	33	9
RF2	100%	100%	100	0	100	0
DText	58%	68%	11	8	28	5
RFext	88%	91%	21	3	30	2
DTage	53%	94%	15	13	17	1
RFage	87%	87%	20	3	30	3
